# Supplementary material for: L-Citrulline Supplementation Reduces Blood Pressure and Myocardial Infarct Size under Chronic Intermittent Hypoxia, a Major Feature of Sleep Apnea Syndrome
Source: Antioxidants (Basel). 2022 Nov 24;11(12):2326. doi: 10.3390/antiox11122326 (PMC9774116; doi:10.3390/antiox11122326)
Supplement: Supplementary file 1 [file antioxidants-11-02326-s001.zip]

Archive with 2 entries (2 files):
- antioxidants-1991383-supplementary.pdf
- antioxidants-1991383-supplementary.pptx
